# Supplementary material for: A grounded theory of cognitive analytic reflective practice groups
Source: Psychol Psychother. 2024 Nov 11;98(1):40–57. doi: 10.1111/papt.12557 (PMC11823393; doi:10.1111/papt.12557)
Supplement: Supplementary file 1 — Appendix S1. [file PAPT-98-40-s001.zip]

Archive with 4 entries (4 files):
- Supplementary Material Table One.docx
- Supplementary Material Table Three.docx
- Supplementary Table Four.docx
- Supplementary Table Two.docx
